# Supplementary material for: The Properties and Domain Requirements for Phase Separation of the Sup35 Prion Protein In Vivo
Source: Biomolecules. 2023 Sep 10;13(9):1370. doi: 10.3390/biom13091370 (PMC10526957; doi:10.3390/biom13091370)
Supplement: Supplementary file 1 [file biomolecules-13-01370-s001.zip]

Archive with 1 entries (1 files):
- biomolecules-2564608-supplementary.pdf
